# Supplementary material for: Transcriptome Analysis Reveals Inhibitory Effects of Lentogenic Newcastle Disease Virus on Cell Survival and Immune Function in Spleen of Commercial Layer Chicks
Source: Genes (Basel). 2020 Aug 26;11(9):1003. doi: 10.3390/genes11091003 (PMC7565929; doi:10.3390/genes11091003)
Supplement: Supplementary file 1 [file genes-11-01003-s001.zip]

Archive with 3 entries (2 files):
- Supplementary tables/
- Supplementary tables/Table S1.docx
- Supplementary tables/Table S2.xlsx
