# Supplementary material for: Transcriptome Analysis Reveals Inhibitory Effects of Lentogenic Newcastle Disease Virus on Cell Survival and Immune Function in Spleen of Commercial Layer Chicks
Source: Genes (Basel). 2020 Aug 26;11(9):1003. doi: 10.3390/genes11091003 (PMC7565929; doi:10.3390/genes11091003)
Supplement: Supplementary file 1 [file genes-11-01003-s001.zip › Supplementary tables/Table S2.xlsx]

## Sheet: 2dpi DE gene list
Gene.ID	logFC	logCPM	LR	PValue	FDR	Gene.name
ENSGALG00000011865	-0.993404	6.13358	74.0396	7.66e-18	1.03e-13	SMTN
ENSGALG00000030055	-0.742277	6.4535	64.6558	8.92e-16	4.01e-12	RIPOR1
ENSGALG00000049551	-3.10665	2.69064	64.6878	8.78e-16	4.01e-12
ENSGALG00000034004	-0.714252	6.18323	55.7759	8.12e-14	2.74e-10	TRIM3
ENSGALG00000003741	-0.781882	6.66762	50.8803	9.82e-13	2.65e-09	MYO18A
ENSGALG00000054512	-1.08366	4.71886	50.5039	1.19e-12	2.67e-09
ENSGALG00000008661	-1.87779	6.06284	49.5401	1.94e-12	3.74e-09	CYR61
ENSGALG00000028037	-1.83434	6.20595	48.5727	3.18e-12	5.36e-09	FOS
ENSGALG00000024083	-0.868185	6.88178	38.6835	4.98e-10	7.47e-07	TCIM
ENSGALG00000032702	-0.817835	6.42564	38.4288	5.68e-10	7.66e-07	ITGA3
ENSGALG00000032506	-0.924272	5.70353	38.1402	6.58e-10	8.07e-07	GEM
ENSGALG00000026928	-2.00623	3.39188	35.9231	2.05e-09	2.31e-06
ENSGALG00000035760	-0.74163	6.61939	33.9737	5.59e-09	5.79e-06	LENG8
ENSGALG00000002198	-0.610932	6.98529	33.2343	8.17e-09	7.87e-06	FHOD1
ENSGALG00000027907	-0.748793	4.94662	32.1854	1.4e-08	1.26e-05	NR2F1
ENSGALG00000043499	-0.737208	6.15867	31.9263	1.6e-08	1.35e-05	EGFL7
ENSGALG00000032687	-1.41277	4.11426	31.5995	1.89e-08	1.5e-05	PHLDA2
ENSGALG00000026241	-1.28415	3.05899	30.2551	3.79e-08	2.84e-05	GRIN3B
ENSGALG00000055075	-0.687074	5.56957	30.0582	4.19e-08	2.98e-05	FMNL3
ENSGALG00000033953	-0.852532	5.35226	29.9127	4.52e-08	3.01e-05	SHROOM4
ENSGALG00000053511	-3.28184	6.33734	29.8402	4.69e-08	3.01e-05	APOLD1
ENSGALG00000034297	-0.954322	5.30093	29.5606	5.42e-08	3.26e-05	TBX2
ENSGALG00000043088	-0.928405	4.05124	29.5127	5.56e-08	3.26e-05
ENSGALG00000034615	-0.805149	4.55129	28.7852	8.09e-08	4.36e-05	ANO8
ENSGALG00000039219	-0.858552	4.57382	28.8461	7.84e-08	4.36e-05	ADAMTS14
ENSGALG00000040360	-1.54463	6.38292	28.5648	9.06e-08	4.66e-05	DUSP1
ENSGALG00000043727	-3.01295	5.31878	28.5096	9.32e-08	4.66e-05	NR4A1
ENSGALG00000014725	-0.658564	7.14337	28.2609	1.06e-07	4.93e-05	PLK2
ENSGALG00000053950	-0.80854	4.41957	28.3189	1.03e-07	4.93e-05
ENSGALG00000048178	-1.0512	4.30488	27.9913	1.22e-07	5.48e-05	SLC27A3
ENSGALG00000042297	-0.684853	6.30675	26.9374	2.1e-07	8.85e-05	ANKRD13D
ENSGALG00000043596	-0.789386	7.16362	26.9673	2.07e-07	8.85e-05	SNED1
ENSGALG00000047290	-1.02604	3.699	26.4642	2.68e-07	0.000109687	KIAA1755
ENSGALG00000036894	-0.489508	6.89849	26.4048	2.77e-07	0.000109786	ABCA2
ENSGALG00000002846	-0.67031	4.86667	25.919	3.56e-07	0.000137162	NEURL1B
ENSGALG00000035362	-1.13823	4.12179	25.4771	4.48e-07	0.000166191
ENSGALG00000043089	-1.19508	3.8963	25.4044	4.65e-07	0.000166191	VWCE
ENSGALG00000044866	-1.10782	3.71603	25.3898	4.68e-07	0.000166191
ENSGALG00000050760	-0.799126	4.78666	25.2995	4.91e-07	0.000169692	ADCY6
ENSGALG00000037526	-1.0002	3.34622	24.9596	5.85e-07	0.000197343
ENSGALG00000039895	-1.3018	3.52829	24.8998	6.04e-07	0.000198591	EPHA2
ENSGALG00000000584	-0.836138	5.17622	24.8286	6.27e-07	0.000201156
ENSGALG00000036949	-0.969269	4.8823	24.3847	7.89e-07	0.000247376	ASAP3
ENSGALG00000039773	-0.815901	6.05765	24.332	8.11e-07	0.000248463	AKAP8
ENSGALG00000042387	-0.566968	5.30442	24.2573	8.43e-07	0.000252548	CRELD1
ENSGALG00000021647	3.04208	1.33619	23.8989	1.02e-06	0.000297591	NRTN
ENSGALG00000032750	-0.49964	6.46502	23.7793	1.08e-06	0.000309924	CELSR2
ENSGALG00000016105	-0.753565	6.66519	23.5315	1.23e-06	0.000345181
ENSGALG00000003549	-0.587278	4.9536	23.2412	1.43e-06	0.00038535	MTG1
ENSGALG00000034855	-0.518333	6.81816	23.2601	1.42e-06	0.00038535	HK2
ENSGALG00000035635	-0.470993	7.81312	23.1391	1.51e-06	0.000398402	ACVRL1
ENSGALG00000055081	-0.6095	6.07653	23.0908	1.55e-06	0.000400684	SEMA4C
ENSGALG00000031629	-0.713664	4.86301	23.0004	1.62e-06	0.000412035	RPS6KB2
ENSGALG00000048475	-0.512782	6.00873	22.7795	1.82e-06	0.000450224
ENSGALG00000054723	-1.17531	4.41872	22.7589	1.84e-06	0.000450224	AMOTL2
ENSGALG00000007669	-1.3039	7.03582	22.6799	1.91e-06	0.000454452	EGR1
ENSGALG00000012429	-0.749249	4.40959	22.6723	1.92e-06	0.000454452	BMP4
ENSGALG00000052763	-0.581453	9.42614	22.6268	1.97e-06	0.000457307	BTG2
ENSGALG00000011046	0.502289	6.03427	22.5167	2.08e-06	0.000476067	SNX10
ENSGALG00000034917	-0.818805	4.28285	22.2582	2.38e-06	0.000535577	GCDH
ENSGALG00000030904	-0.54847	7.95317	22.1604	2.51e-06	0.000554328	LRP1
ENSGALG00000002562	-0.567615	6.80279	22.0986	2.59e-06	0.000563237	ARAP3
ENSGALG00000049873	-0.634557	5.99096	21.9015	2.87e-06	0.000614252
ENSGALG00000037402	-1.06782	5.70513	21.6943	3.2e-06	0.000673613	CTGF
ENSGALG00000005721	-1.07928	4.20565	20.9804	4.64e-06	0.000962483	DGKG
ENSGALG00000029702	-0.49203	7.84474	20.8532	4.96e-06	0.00101297
ENSGALG00000004476	-0.658886	5.16697	20.703	5.36e-06	0.00105066	SEMA3G
ENSGALG00000034284	-0.499652	6.05647	20.6981	5.38e-06	0.00105066	SLC4A2
ENSGALG00000044230	-0.459569	6.48385	20.7065	5.35e-06	0.00105066	ARHGAP27
ENSGALG00000033854	-0.693465	6.09404	20.5757	5.73e-06	0.00110405
ENSGALG00000052868	-1.02743	3.73456	20.5156	5.91e-06	0.00112321
ENSGALG00000023703	-0.516624	5.64233	20.392	6.31e-06	0.00117053	GIT1
ENSGALG00000050026	-0.590433	6.87292	20.3835	6.34e-06	0.00117053
ENSGALG00000008291	-0.490972	6.07333	20.2012	6.97e-06	0.00126527	AP3S2
ENSGALG00000052930	-0.58366	5.78547	20.1828	7.04e-06	0.00126527
ENSGALG00000009312	0.582069	7.06855	20.1021	7.34e-06	0.00129709	RPL22L1
ENSGALG00000047208	-0.62259	4.69839	20.0664	7.48e-06	0.00129709
ENSGALG00000050416	-0.884232	4.66058	20.0603	7.5e-06	0.00129709	SYDE1
ENSGALG00000032618	-0.803976	6.54682	19.8722	8.28e-06	0.00140034	DUSP5
ENSGALG00000036496	-0.570583	7.83978	19.8655	8.31e-06	0.00140034	ACTN4
ENSGALG00000005321	-0.579329	7.90197	19.8278	8.47e-06	0.00141057	LAMA5
ENSGALG00000026070	-0.516665	5.97995	19.6566	9.27e-06	0.00152398
ENSGALG00000008609	-0.476909	6.52167	19.33	1.1e-05	0.00174428	PTK7
ENSGALG00000016485	-0.521761	6.17331	19.3315	1.1e-05	0.00174428	RHOB
ENSGALG00000030988	-0.569333	6.079	19.3597	1.08e-05	0.00174428	RBPMS2
ENSGALG00000038688	-1.3506	1.66496	19.1563	1.2e-05	0.00188824	ADAMTS17
ENSGALG00000017289	0.488834	5.3182	19.0871	1.25e-05	0.00191518	C12orf4
ENSGALG00000032098	-1.0109	2.7287	19.0854	1.25e-05	0.00191518	ARTN
ENSGALG00000048259	2.91853	0.901903	19.028	1.29e-05	0.00195152
ENSGALG00000033303	-1.00657	4.04837	18.7842	1.46e-05	0.0021721
ENSGALG00000036547	-0.690992	7.14028	18.7813	1.47e-05	0.0021721
ENSGALG00000041555	-0.885328	8.11935	18.7301	1.51e-05	0.00220689	COL1A1
ENSGALG00000003416	-0.560803	5.48104	18.6267	1.59e-05	0.00230481	FAM160A2
ENSGALG00000050634	-0.890608	3.46003	18.6063	1.61e-05	0.00230481
ENSGALG00000021443	-0.88205	3.9427	18.4952	1.7e-05	0.00241459	PANX3
ENSGALG00000036566	-0.414351	6.16607	18.4775	1.72e-05	0.00241459
ENSGALG00000001263	-0.619261	4.93038	18.3944	1.8e-05	0.0024963	GTF2IRD1
ENSGALG00000037370	-0.577071	5.36484	18.3728	1.82e-05	0.00249893	NAV1
ENSGALG00000040308	-0.525412	7.51409	18.2328	1.95e-05	0.00266235	BAHCC1
ENSGALG00000021634	-0.530848	5.26115	18.1634	2.03e-05	0.00270643	MAP7D1
ENSGALG00000047979	-0.709494	5.03324	18.1697	2.02e-05	0.00270643	EBF4
ENSGALG00000033572	-0.480794	5.29443	18.0683	2.13e-05	0.00281716	SORT1
ENSGALG00000003301	-0.859598	3.85082	17.9978	2.21e-05	0.00287311	FAM167B
ENSGALG00000040030	-0.615613	4.51608	17.9939	2.22e-05	0.00287311	PHLDB1
ENSGALG00000035202	-0.882463	3.40091	17.9608	2.26e-05	0.00289565	AP3B2
ENSGALG00000035717	-0.667723	8.07072	17.9344	2.29e-05	0.00290844	HSPG2
ENSGALG00000000736	-0.631285	5.39289	17.8761	2.36e-05	0.00297078	MATK
ENSGALG00000041988	-1.9807	6.78509	17.8578	2.38e-05	0.00297176	SIK1
ENSGALG00000026558	-0.566628	6.13507	17.8074	2.44e-05	0.00302361	ZNF362
ENSGALG00000002744	-1.99138	3.75751	17.777	2.48e-05	0.00304427	PCDH15
ENSGALG00000052388	-0.930403	2.91911	17.7521	2.52e-05	0.00305661	METRN
ENSGALG00000054999	-0.926598	3.75638	17.7341	2.54e-05	0.00305814
ENSGALG00000032029	-0.450421	6.44232	17.6396	2.67e-05	0.00316011	SRF
ENSGALG00000052122	-1.42669	2.3065	17.638	2.67e-05	0.00316011
ENSGALG00000000949	-1.96118	3.42077	17.5275	2.83e-05	0.00329142	HBEGF
ENSGALG00000017326	-0.667145	5.40897	17.5332	2.82e-05	0.00329142	ARHGEF17
ENSGALG00000028721	-0.645434	4.86002	17.456	2.94e-05	0.00333152	LMOD1
ENSGALG00000029940	-1.54943	2.17654	17.4717	2.92e-05	0.00333152	IL1B
ENSGALG00000032199	-0.385852	7.29847	17.4823	2.9e-05	0.00333152	FGR
ENSGALG00000004070	-0.464891	6.59847	17.3527	3.1e-05	0.00348826
ENSGALG00000002374	0.490172	5.66831	17.3203	3.16e-05	0.00351896	SLC9A9
ENSGALG00000010433	-0.574811	5.25586	17.2798	3.23e-05	0.0035653	FAAH
ENSGALG00000042611	-0.653727	5.48739	17.108	3.53e-05	0.00383168
ENSGALG00000043555	-0.646727	7.07143	17.1259	3.5e-05	0.00383168	NPNT
ENSGALG00000047094	-1.63523	1.53837	17.0967	3.55e-05	0.00383168
ENSGALG00000026836	-0.796908	4.79715	17.0656	3.61e-05	0.0038641
ENSGALG00000022850	-0.493717	5.85603	17.0041	3.73e-05	0.00392896	TMEM214
ENSGALG00000040908	-0.620665	6.29724	17.0093	3.72e-05	0.00392896	HIP1
ENSGALG00000002790	-0.819466	3.7981	16.9025	3.94e-05	0.00398918	ABLIM3
ENSGALG00000004798	-0.53074	6.54723	16.9311	3.88e-05	0.00398918	MPRIP
ENSGALG00000027476	-0.729166	4.85591	16.915	3.91e-05	0.00398918	PLEKHG5
ENSGALG00000034399	-0.882254	6.60265	16.9296	3.88e-05	0.00398918	TNS2
ENSGALG00000049582	-0.730022	5.73196	16.9537	3.83e-05	0.00398918
ENSGALG00000000048	-0.943913	2.83846	16.7349	4.3e-05	0.0041996
ENSGALG00000004472	-1.41955	2.54806	16.7494	4.27e-05	0.0041996	ASTN1
ENSGALG00000007837	-0.467104	6.91053	16.7811	4.19e-05	0.0041996	KAZALD1
ENSGALG00000031056	-0.475567	5.20621	16.749	4.27e-05	0.0041996	NEMP1
ENSGALG00000037733	-0.578997	5.82952	16.7481	4.27e-05	0.0041996
ENSGALG00000002678	-0.851674	3.8985	16.6805	4.42e-05	0.00425173
ENSGALG00000003774	-0.544088	8.55671	16.6734	4.44e-05	0.00425173	ATP13A2
ENSGALG00000012823	0.520805	5.79657	16.6544	4.48e-05	0.00425173	TRIM24
ENSGALG00000041750	-0.53661	6.40544	16.644	4.51e-05	0.00425173	ADAMTS9
ENSGALG00000051765	-0.53921	5.67303	16.6628	4.46e-05	0.00425173
ENSGALG00000019147	0.46206	6.58995	16.5965	4.62e-05	0.00429931
ENSGALG00000025788	-0.690238	4.17654	16.5974	4.62e-05	0.00429931	CACNB1
ENSGALG00000010357	-0.495397	6.03926	16.5526	4.73e-05	0.00436982	P2RY1
ENSGALG00000024466	-1.46601	3.32989	16.5096	4.84e-05	0.0044098	CCL17
ENSGALG00000049072	-0.803278	4.60357	16.5107	4.84e-05	0.0044098
ENSGALG00000007320	-2.08742	0.355876	16.485	4.9e-05	0.00443723
ENSGALG00000002260	-0.531462	5.55254	16.4208	5.07e-05	0.00455944	CISH
ENSGALG00000007798	-1.08936	4.13752	16.4035	5.12e-05	0.00457093	SHQ1
ENSGALG00000004113	-0.817398	3.63715	16.2986	5.41e-05	0.0047678
ENSGALG00000046030	-1.46026	1.03666	16.3057	5.39e-05	0.0047678
ENSGALG00000001441	0.385796	7.2515	16.2754	5.48e-05	0.00479527	UBE2G1
ENSGALG00000006172	-0.871323	6.67459	16.2538	5.54e-05	0.00481366	ABCC8
ENSGALG00000011145	-1.05672	2.38433	16.2437	5.57e-05	0.00481366	TRIL
ENSGALG00000042067	-0.68873	5.07889	16.2172	5.65e-05	0.00485038	SPRY1
ENSGALG00000050820	-0.793909	4.24497	16.0843	6.06e-05	0.00517006
ENSGALG00000029747	-0.770821	4.11888	16.0627	6.13e-05	0.00519651	ST3GAL4
ENSGALG00000052270	-1.14308	2.29045	15.9663	6.45e-05	0.00543372
ENSGALG00000009532	0.409758	6.27918	15.9078	6.65e-05	0.00556936	GXYLT1
ENSGALG00000036539	-0.443283	6.02492	15.8893	6.72e-05	0.00558947	EFNB1
ENSGALG00000001876	-0.685835	5.78582	15.8386	6.9e-05	0.00562538
ENSGALG00000010238	0.374652	8.8865	15.8526	6.85e-05	0.00562538	NAP1L1
ENSGALG00000053035	-1.17021	2.58567	15.8519	6.85e-05	0.00562538
ENSGALG00000054718	-0.718149	4.50099	15.831	6.93e-05	0.00562538
ENSGALG00000039408	-0.568334	6.01488	15.7757	7.13e-05	0.00575761	PNPLA6
ENSGALG00000012480	0.463712	7.09507	15.7225	7.33e-05	0.00586107	NMI
ENSGALG00000040342	-1.24849	7.01309	15.7195	7.35e-05	0.00586107	ADAMTS1
ENSGALG00000002546	-0.583048	7.55605	15.7024	7.41e-05	0.0058795	COL5A1
ENSGALG00000048752	-0.992691	2.93348	15.6005	7.82e-05	0.00616842
ENSGALG00000054583	-1.75717	0.746578	15.5782	7.92e-05	0.00620535	CDHR4
ENSGALG00000004675	0.816184	3.86849	15.5332	8.11e-05	0.00629035	RGS9BP
ENSGALG00000006936	-0.610189	4.22553	15.5307	8.12e-05	0.00629035	WDR6
ENSGALG00000003855	-0.628529	5.08734	15.5038	8.23e-05	0.00630794	SRC
ENSGALG00000039786	-0.468579	7.17676	15.5129	8.19e-05	0.00630794	FGFR1
ENSGALG00000007539	-1.47409	1.19321	15.4017	8.69e-05	0.00662045	ANKRD2
ENSGALG00000043576	-0.622559	4.14535	15.3769	8.81e-05	0.00667011	AGAP3
ENSGALG00000049422	-1.92929	3.46113	15.3388	8.99e-05	0.00676819	ATF3
ENSGALG00000021355	-0.569629	5.76077	15.3196	9.08e-05	0.00679907
ENSGALG00000014554	-0.559886	5.52734	15.2914	9.21e-05	0.00684557
ENSGALG00000054765	-0.992759	2.53513	15.2859	9.24e-05	0.00684557
ENSGALG00000008346	0.43134	5.71224	15.2254	9.54e-05	0.00702961	CASP18
ENSGALG00000047215	-0.812341	3.70743	15.1853	9.75e-05	0.00714137
ENSGALG00000005632	-0.467852	5.04506	15.0041	0.000107276	0.00779153	MRVI1
ENSGALG00000029528	-0.539372	7.49536	15.0005	0.000107485	0.00779153	KIRREL1
ENSGALG00000006802	-0.688666	5.82224	14.9791	0.000108708	0.00783805	LAMB2
ENSGALG00000050819	-0.770687	3.76969	14.9531	0.000110219	0.00790468
ENSGALG00000037869	-0.745599	5.46434	14.9226	0.000112012	0.00797545
ENSGALG00000054034	-0.569336	5.74223	14.9163	0.000112389	0.00797545
ENSGALG00000038853	-0.567496	5.00962	14.9056	0.000113025	0.0079786
ENSGALG00000001419	-0.614556	5.32826	14.8086	0.000118991	0.00832974	DAB2IP
ENSGALG00000011652	0.381218	6.94899	14.8048	0.000119235	0.00832974	TSN
ENSGALG00000036871	-0.59747	4.8525	14.7879	0.000120306	0.00836124
ENSGALG00000003313	-0.414	6.39836	14.7311	0.000123982	0.00848555
ENSGALG00000006471	-0.587048	5.59536	14.7475	0.000122911	0.00848555	SLCO2A1
ENSGALG00000030706	-0.827542	4.70891	14.7345	0.000123764	0.00848555	MAP3K6
ENSGALG00000027961	-0.499395	7.69201	14.7067	0.000125602	0.00855301
ENSGALG00000028140	-0.684758	5.9113	14.6667	0.000128296	0.00869254	CNTFR
ENSGALG00000009421	-0.503381	7.64712	14.6288	0.000130899	0.00882454	SRSF5
ENSGALG00000038325	-0.437435	7.73566	14.5942	0.000133323	0.00894325	CORO7
ENSGALG00000032723	-0.721814	3.76265	14.5074	0.000139609	0.00931852	ANKRD13B
ENSGALG00000003907	0.392386	6.83162	14.4096	0.000147052	0.00976703	N4BP1
ENSGALG00000013971	-0.533693	8.34026	14.3649	0.000150581	0.00995236	SGK1
ENSGALG00000010282	-0.607111	4.5355	14.2784	0.000157663	0.0103696	TMEM63B
ENSGALG00000053477	1.73081	1.00124	14.261	0.000159128	0.0104151
ENSGALG00000003242	-2.49876	4.08518	14.2339	0.000161438	0.0104648	STAR
ENSGALG00000008508	-0.535369	6.65393	14.2379	0.000161095	0.0104648	PYGB
ENSGALG00000005079	-0.41113	7.51346	14.1702	0.000166997	0.0106712	VCL
ENSGALG00000011306	-0.523612	7.1057	14.1809	0.000166045	0.0106712	DES
ENSGALG00000054766	-1.53187	5.93686	14.1756	0.000166515	0.0106712	ITGA2B
ENSGALG00000029999	-0.615596	4.63937	14.1586	0.000168026	0.0106863	CCDC102A
ENSGALG00000002524	0.412968	6.32667	14.1212	0.000171404	0.0107508	UCHL5
ENSGALG00000006647	-1.29	2.61297	14.1209	0.000171432	0.0107508	DUSP8
ENSGALG00000034788	-0.718607	3.48345	14.1335	0.00017028	0.0107508	PHLDA1
ENSGALG00000004809	0.413984	5.77109	14.0954	0.000173766	0.0107942	PPIF
ENSGALG00000008341	-0.392851	5.75824	14.0892	0.000174344	0.0107942	FURIN
ENSGALG00000011328	-0.786298	3.46468	14.0872	0.000174526	0.0107942	GLB1L
ENSGALG00000041834	-0.629282	5.81003	14.0451	0.000178478	0.0109882	AEBP1
ENSGALG00000013253	-0.990116	5.06245	14.0015	0.000182667	0.011195	INSRR
ENSGALG00000010870	-0.551397	5.87445	13.989	0.000183885	0.0112187	JUN
ENSGALG00000004252	-0.451042	6.45686	13.9744	0.00018532	0.0112553
ENSGALG00000001637	0.459517	4.85901	13.9547	0.000187272	0.0113228	PSMD5
ENSGALG00000050785	-1.00759	5.74544	13.8631	0.000196616	0.0118347
ENSGALG00000016721	0.50498	6.80709	13.8508	0.000197913	0.0118598	PLCXD1
ENSGALG00000054321	-1.25276	3.18094	13.842	0.000198841	0.0118627
ENSGALG00000004465	-0.353004	7.94555	13.8226	0.000200905	0.0119331	PALD1
ENSGALG00000034560	-0.501087	5.53155	13.7895	0.000204479	0.0120921	SCARF2
ENSGALG00000007419	-0.891874	5.29929	13.7652	0.000207135	0.0121956	MASP1
ENSGALG00000038242	-0.64285	4.04087	13.7522	0.000208577	0.0122091	CACNA2D2
ENSGALG00000048761	2.03894	2.6767	13.7468	0.000209175	0.0122091
ENSGALG00000048116	-1.44976	0.934806	13.6872	0.00021592	0.0125485
ENSGALG00000011286	0.382334	6.58927	13.6516	0.000220051	0.0127337	UBE2E1
ENSGALG00000041370	-0.423215	7.17749	13.6296	0.000222644	0.0128287	ZNF335
ENSGALG00000001258	-0.43516	7.78281	13.6167	0.000224185	0.0128625	NUMA1
ENSGALG00000035365	-0.826967	3.2184	13.6052	0.000225554	0.0128862
ENSGALG00000004610	-0.426375	5.73932	13.5259	0.00023529	0.0133857	SH2B3
ENSGALG00000002234	-0.501098	5.72059	13.5076	0.000237601	0.0134604	UNC13D
ENSGALG00000009626	-0.665421	8.98212	13.4717	0.000242184	0.0136626	THBS1
ENSGALG00000007728	-0.521008	5.07315	13.4275	0.00024796	0.0138724
ENSGALG00000046187	0.399513	7.76195	13.4331	0.000247221	0.0138724	PARP12
ENSGALG00000043725	-0.673238	5.69976	13.3845	0.00025371	0.0140773
ENSGALG00000048791	-1.43067	1.57978	13.3894	0.00025305	0.0140773
ENSGALG00000010507	-0.876889	3.32048	13.3475	0.000258765	0.0142989	FCRL4
ENSGALG00000015712	0.681078	5.64146	13.329	0.000261335	0.014382	SLBP
ENSGALG00000030007	-0.679218	9.14926	13.3028	0.000265012	0.014525
ENSGALG00000037642	-0.951336	4.04998	13.2798	0.000268274	0.0146443	SLC23A1
ENSGALG00000007766	-0.460776	6.22785	13.2433	0.000273561	0.0148727	KIAA1217
ENSGALG00000027330	-0.601761	5.634	13.2219	0.000276698	0.0149828	SYNPO
ENSGALG00000002904	0.365594	6.68486	13.2032	0.00027947	0.015061	REEP3
ENSGALG00000003111	0.367207	6.19743	13.1971	0.000280376	0.015061	BFAR
ENSGALG00000027630	-0.631408	5.6364	13.1295	0.000290682	0.015481	NPR2
ENSGALG00000033110	-0.388817	5.65785	13.1233	0.00029164	0.015481	SNX33
ENSGALG00000043034	-0.84972	4.49817	13.1315	0.000290378	0.015481	KIFC3
ENSGALG00000034009	-0.42642	5.8609	13.1145	0.000293019	0.0154932	AMPD2
ENSGALG00000001048	-0.398137	6.04126	13.1054	0.000294443	0.0155077	OLFML2A
ENSGALG00000032922	-0.547617	5.53431	13.0802	0.000298426	0.0156563	GSTM2
ENSGALG00000037051	-0.716885	5.09791	13.0545	0.000302557	0.0156899
ENSGALG00000039193	-0.557648	7.74781	13.0593	0.000301778	0.0156899	AGRN
ENSGALG00000043198	-0.776703	3.87148	13.0565	0.000302233	0.0156899
ENSGALG00000004517	-0.562239	4.42595	13.0433	0.000304374	0.0157237	PARP3
ENSGALG00000050069	-0.822769	3.50724	13.0309	0.000306398	0.0157678
ENSGALG00000006864	-0.495399	5.70017	12.9972	0.000311951	0.015932
ENSGALG00000038875	-0.564723	5.78341	13.0003	0.000311434	0.015932	TMC6
ENSGALG00000008249	0.439437	6.70086	12.9865	0.000313739	0.0159628	DNAJC2
ENSGALG00000039156	-0.466068	6.03592	12.9469	0.000320447	0.0161216
ENSGALG00000043606	-0.457839	5.65131	12.96	0.00031821	0.0161216
ENSGALG00000046727	-0.670676	3.84821	12.9528	0.000319451	0.0161216
ENSGALG00000006609	-0.568813	4.17071	12.9315	0.000323094	0.0161745	EPHB1
ENSGALG00000009020	-0.497179	5.26329	12.9269	0.000323899	0.0161745	JAG1
ENSGALG00000053608	-1.27299	2.03912	12.9174	0.00032555	0.016197
ENSGALG00000033293	-0.667011	4.29517	12.9103	0.000326777	0.0161983	ACAP3
ENSGALG00000043257	0.816357	3.65158	12.8975	0.000329022	0.0162498
ENSGALG00000030548	-0.417827	6.35097	12.8768	0.000332672	0.0163702	OSBP
ENSGALG00000010481	0.39607	6.71696	12.8543	0.000336708	0.0165085	CMPK1
ENSGALG00000003118	-0.427048	5.20714	12.8424	0.000338845	0.0165101	ADGRA2
ENSGALG00000032090	0.355049	6.41913	12.8365	0.000339927	0.0165101	TXNDC9
ENSGALG00000047782	-0.514972	4.23324	12.8338	0.000340414	0.0165101
ENSGALG00000038330	-1.40581	0.99586	12.8242	0.000342169	0.0165357	ATG9B
ENSGALG00000003879	-1.01661	3.69265	12.7826	0.000349866	0.0168473	MFSD2A
ENSGALG00000013239	-1.23719	2.70249	12.7645	0.000353265	0.0169504
ENSGALG00000008359	-0.45188	6.11449	12.7237	0.000361045	0.0172013	CD93
ENSGALG00000011086	-0.972228	3.50277	12.724	0.000360994	0.0172013	ACTA1
ENSGALG00000039628	-0.760733	5.65497	12.7159	0.000362568	0.017213	AFAP1L1
ENSGALG00000026159	-0.599423	6.20392	12.6934	0.000366939	0.0172987	PDLIM7
ENSGALG00000053549	-1.14478	1.6035	12.6984	0.000365969	0.0172987	ADAM8
ENSGALG00000037549	-0.406046	6.70596	12.6699	0.000371595	0.0174572	EML3
ENSGALG00000002544	-0.638914	4.1109	12.6365	0.000378283	0.0177097	PCDH12
ENSGALG00000016964	0.639421	5.95296	12.6151	0.000382634	0.0178514
ENSGALG00000027198	-0.433895	7.29542	12.5934	0.000387119	0.0179984	TMEM47
ENSGALG00000012425	-0.422121	5.96642	12.5588	0.000394349	0.0181567	FERMT2
ENSGALG00000041124	0.336673	6.52858	12.5576	0.000394606	0.0181567	NOLC1
ENSGALG00000043513	-0.63461	4.18952	12.5578	0.000394566	0.0181567	TEAD3
ENSGALG00000053836	-0.485751	5.54705	12.5514	0.000395911	0.0181567	SIPA1
ENSGALG00000008018	-0.487288	4.75919	12.536	0.000399187	0.0182449	SNAI1
ENSGALG00000007330	-0.405925	7.28351	12.5193	0.000402768	0.0183295	CTNND1
ENSGALG00000007667	-1.08171	1.45274	12.5118	0.00040439	0.0183295	GPR158
ENSGALG00000039108	-0.46509	5.98648	12.5084	0.000405117	0.0183295	MAP1S
ENSGALG00000000621	-0.34307	6.69626	12.4807	0.000411186	0.0185419	KANK3
ENSGALG00000011099	0.454719	5.52106	12.4654	0.000414561	0.0186318	FAP
ENSGALG00000036806	-0.863683	3.60768	12.4563	0.000416593	0.0186609	GDF11
ENSGALG00000017196	-0.498434	4.91511	12.4405	0.000420114	0.0187563	ARHGAP42
ENSGALG00000051187	-0.631898	4.54533	12.423	0.000424089	0.0188713	CCDC130
ENSGALG00000000817	-0.437146	5.61461	12.4156	0.00042576	0.0188833	ZNF821
ENSGALG00000040128	0.386132	7.85911	12.4032	0.000428588	0.0189464	SNAP29
ENSGALG00000039329	-1.06653	2.50439	12.3949	0.000430512	0.0189693
ENSGALG00000053862	-0.89224	2.5279	12.3844	0.00043294	0.0190141
ENSGALG00000006306	-1.00931	2.25642	12.3762	0.000434845	0.0190358	UROC1
ENSGALG00000042351	-0.371698	6.70791	12.3623	0.000438091	0.0191158	PIK3R6
ENSGALG00000008340	-0.529242	5.54468	12.3547	0.000439877	0.0191318	FES
ENSGALG00000030979	-0.467534	4.79464	12.3485	0.000441329	0.0191333	MKS1
ENSGALG00000003976	-0.466403	5.33093	12.3358	0.00044436	0.0192029	BCORL1
ENSGALG00000032419	-0.405101	6.06078	12.3134	0.000449727	0.0193728	STARD8
ENSGALG00000049798	0.378014	7.08434	12.3069	0.000451289	0.0193781	HDGFL3
ENSGALG00000030587	-0.502358	5.23691	12.2828	0.000457156	0.0195058
ENSGALG00000054891	-0.698935	3.4394	12.2832	0.00045706	0.0195058	RTKN
ENSGALG00000040783	-0.436014	6.7474	12.2716	0.000459894	0.0195607	MAP4
ENSGALG00000042741	-0.396207	6.83293	12.2392	0.000467953	0.0198409	GRK2
ENSGALG00000030099	-0.559432	3.88012	12.1654	0.000486839	0.020577
ENSGALG00000017378	-1.13501	2.79621	12.1383	0.000493965	0.0208129	CRTAC1
ENSGALG00000032656	-0.721811	3.14798	12.1261	0.000497222	0.0208296	TCF7L1
ENSGALG00000054681	-0.966913	3.04033	12.1252	0.000497451	0.0208296
ENSGALG00000017334	-0.657818	4.72775	12.1088	0.000501838	0.0209483
ENSGALG00000049794	-0.535955	5.18064	12.0792	0.000509874	0.021218
ENSGALG00000045085	1.27466	7.81486	12.0624	0.000514496	0.0213445	IFIT5
ENSGALG00000044383	-0.582777	8.95938	11.9462	0.000547588	0.0226476	MCL1
ENSGALG00000041592	-0.57262	6.49686	11.9367	0.000550402	0.0226944	SMARCC2
ENSGALG00000011476	-0.409156	6.13186	11.9035	0.00056028	0.0230313	2020-09-11
ENSGALG00000012697	0.341001	6.24917	11.8863	0.000565483	0.023053	SLC41A2
ENSGALG00000033061	-0.722319	4.11592	11.8848	0.000565939	0.023053	CAMK2B
ENSGALG00000036263	-0.635993	4.59158	11.8894	0.000564534	0.023053
ENSGALG00000007508	-0.516153	4.51916	11.8706	0.000570278	0.0231598	HPSE2
ENSGALG00000016538	-0.436182	4.83216	11.837	0.000580655	0.0235104	RAI2
ENSGALG00000003458	0.351295	6.31121	11.8306	0.000582644	0.0235149	CCZ1
ENSGALG00000042836	-0.747448	3.24925	11.8233	0.000584931	0.0235149	KCNH2
ENSGALG00000053534	-1.66798	0.757963	11.8199	0.000585998	0.0235149
ENSGALG00000012109	0.350982	8.70519	11.8092	0.000589397	0.0235811	EIF3M
ENSGALG00000017715	-0.440276	6.66543	11.7949	0.000593922	0.0236919	TINAGL1
ENSGALG00000001573	-0.512358	7.10073	11.7619	0.000604554	0.0240448	P2RX1
ENSGALG00000006152	-0.419683	5.55269	11.7563	0.000606361	0.0240458
ENSGALG00000035879	-0.826207	4.2207	11.7388	0.000612103	0.0242023	ITGA7
ENSGALG00000010129	-0.78756	5.81578	11.7069	0.000622701	0.0244778	PLK3
ENSGALG00000036498	-0.548418	5.84999	11.7107	0.00062141	0.0244778	EHD2
ENSGALG00000031070	0.468741	5.31583	11.6998	0.000625083	0.0245	MAIP1
ENSGALG00000038529	-0.475856	4.48561	11.6759	0.000633147	0.0247441	PLPPR3
ENSGALG00000007700	-0.336091	7.02889	11.6465	0.000643218	0.0249928	CTTN
ENSGALG00000051897	-0.418973	5.03777	11.6513	0.000641565	0.0249928
ENSGALG00000003354	-0.806477	3.50947	11.6238	0.000651142	0.025228	KCNH4
ENSGALG00000031398	-0.524819	4.13092	11.5832	0.000665507	0.0256372
ENSGALG00000050887	-1.49901	0.680225	11.585	0.000664853	0.0256372	CACNB3
ENSGALG00000011816	-0.471832	4.81014	11.571	0.000669888	0.0257325	ENGASE
ENSGALG00000005809	0.382697	8.01709	11.5563	0.000675188	0.0257604	2020-09-02
ENSGALG00000009297	-0.361314	5.5293	11.5531	0.000676347	0.0257604	TELO2
ENSGALG00000010127	0.410869	7.67729	11.5585	0.000674413	0.0257604	GLO1
ENSGALG00000044788	-0.469594	5.09341	11.5285	0.000685366	0.0260304	ZNF628
ENSGALG00000021442	-0.495899	6.26112	11.4935	0.000698398	0.0264508	CARMIL2
ENSGALG00000000685	-0.30995	6.85681	11.4784	0.000704082	0.0265445	MAP3K14
ENSGALG00000026973	-0.727602	3.07961	11.4662	0.000708745	0.0265445	KIF3C
ENSGALG00000042895	-0.845892	5.3551	11.4683	0.000707931	0.0265445	BCAR1
ENSGALG00000044191	-1.43777	0.802612	11.4706	0.000707049	0.0265445
ENSGALG00000031786	0.677706	6.24139	11.4121	0.00072966	0.0272521	BLVRA
ENSGALG00000003409	-0.575844	5.59192	11.4065	0.000731878	0.0272594	SOGA1
ENSGALG00000054865	-0.856243	2.68232	11.3837	0.000740933	0.0275207
ENSGALG00000047545	-1.71993	1.2481	11.3625	0.000749414	0.0277592
ENSGALG00000000284	-0.423535	5.18835	11.3432	0.000757234	0.027972	HOXB4
ENSGALG00000043290	-1.62495	1.15223	11.3136	0.000769409	0.0283441
ENSGALG00000037177	0.376725	5.92491	11.2994	0.000775305	0.0284835	TSNAX
ENSGALG00000015389	-1.28175	0.95813	11.2792	0.000783785	0.0287168	TMPRSS7
ENSGALG00000012761	0.493813	6.1235	11.255	0.000794104	0.0288596	DRAM1
ENSGALG00000037030	0.46453	5.25268	11.256	0.00079364	0.0288596	CREBL2
ENSGALG00000041626	-0.383315	6.21316	11.2648	0.000789928	0.0288596	MEIS1
ENSGALG00000031983	0.421955	6.73229	11.2241	0.000807403	0.029264	MPHOSPH6
ENSGALG00000045312	-1.0721	2.47609	11.2081	0.000814401	0.0294385	SEMA6C
ENSGALG00000008791	0.327972	6.85795	11.1748	0.00082914	0.0298912	NMT2
ENSGALG00000036589	-0.441608	6.69876	11.169	0.000831776	0.0299062	GFRA4
ENSGALG00000000997	-0.536582	4.55009	11.1545	0.000838275	0.02998	GJC1
ENSGALG00000001889	-0.407469	5.91278	11.1561	0.000837549	0.02998	CARD9
ENSGALG00000012265	-0.328348	6.50868	11.133	0.000848036	0.030169	MICALL1
ENSGALG00000041435	-1.22472	1.69375	11.1365	0.000846471	0.030169
ENSGALG00000010702	0.33838	7.44216	11.1276	0.000850542	0.0301786	ADSS
ENSGALG00000033883	-0.916805	2.49406	11.12	0.000854035	0.030223	PCDH7
ENSGALG00000049119	-0.41939	6.1942	11.1063	0.000860342	0.0303665	ZNF638
ENSGALG00000012374	-0.456702	5.37315	11.0768	0.000874136	0.0306875	FRMD6
ENSGALG00000015800	0.372589	5.7188	11.0733	0.000875818	0.0306875	ORC3
ENSGALG00000037896	-0.732568	4.50999	11.0723	0.000876266	0.0306875
ENSGALG00000011686	-0.461411	4.76757	11.0625	0.000880921	0.0307706	SEMA5B
ENSGALG00000011019	-0.734075	3.40522	11.0186	0.000902037	0.0312573	ROR1
ENSGALG00000013642	-0.633882	3.64047	11.0252	0.000898838	0.0312573	KAZN
ENSGALG00000014713	0.742018	3.67929	11.0132	0.00090464	0.0312573	DDX4
ENSGALG00000034168	-1.40439	1.0179	11.0095	0.000906445	0.0312573	WNT5A
ENSGALG00000034688	-0.601267	3.6386	11.0237	0.000899566	0.0312573	TIMELESS
ENSGALG00000050763	-0.503608	5.66095	11.0024	0.00090996	0.0312985	PBXIP1
ENSGALG00000001442	-0.900345	2.01122	10.9751	0.000923465	0.0316187	OPCML
ENSGALG00000009907	0.392829	6.34174	10.9741	0.000923962	0.0316187	G2E3
ENSGALG00000043672	-0.393789	8.39144	10.9686	0.000926673	0.0316312	STAB1
ENSGALG00000052497	-0.775716	2.53422	10.9484	0.000936823	0.0318969
ENSGALG00000009252	-0.496044	5.33111	10.9336	0.000944334	0.0319911	PLD1
ENSGALG00000041533	-0.501384	4.8122	10.9364	0.000942933	0.0319911	SLC11A2
ENSGALG00000009309	0.368729	7.82381	10.926	0.000948245	0.0320431	EIF5A2
ENSGALG00000001058	-0.983693	3.25177	10.9187	0.000951982	0.0320889	ARHGEF16
ENSGALG00000033989	-0.495659	4.49267	10.8891	0.000967341	0.0323639	SLC39A14
ENSGALG00000034939	-0.444933	4.75798	10.8919	0.000965834	0.0323639
ENSGALG00000045758	-0.388795	5.83825	10.8908	0.000966427	0.0323639	SEC14L5
ENSGALG00000003923	-0.400701	6.38942	10.8803	0.00097192	0.0324366	COL6A3
ENSGALG00000011630	-0.517949	4.63138	10.8707	0.000977001	0.0325257	GLI2
ENSGALG00000023872	-0.475088	6.12072	10.8541	0.000985766	0.0327366	FAM129B
ENSGALG00000039322	-0.600859	4.12711	10.8222	0.00100293	0.0332248	DDR2
ENSGALG00000034301	-1.40364	0.82738	10.8068	0.00101128	0.0332513
ENSGALG00000038556	-0.411825	5.31868	10.8026	0.00101359	0.0332513	CDC42EP1
ENSGALG00000043405	0.316893	8.63687	10.8039	0.00101284	0.0332513	BNIP3L
ENSGALG00000045212	-0.818544	3.29548	10.8031	0.0010133	0.0332513	PLCD3
ENSGALG00000001076	-0.521571	4.65385	10.7869	0.00102221	0.033291	LIMK1
ENSGALG00000008306	0.444094	9.01487	10.7896	0.00102069	0.033291	FGL2
ENSGALG00000010785	-0.813023	2.31826	10.7907	0.00102011	0.033291	ACOT11
ENSGALG00000037545	-0.804416	3.82154	10.7772	0.00102757	0.0333047	GRIP2
ENSGALG00000048190	-0.556345	4.54537	10.7815	0.00102522	0.0333047
ENSGALG00000030344	-0.536948	6.35431	10.7634	0.00103527	0.0334738	ISYNA1
ENSGALG00000037888	-0.374687	5.21205	10.7566	0.00103908	0.0335165	TBXA2R
ENSGALG00000006522	-0.527114	6.15074	10.7467	0.00104468	0.0335368	HCK
ENSGALG00000040521	-1.22788	1.42575	10.7494	0.00104313	0.0335368	HOXA2
ENSGALG00000001943	-0.475252	4.84837	10.7375	0.00104988	0.0336235	RHBDF2
ENSGALG00000010036	-1.30701	3.12777	10.7219	0.00105875	0.0336467	FOSL2
ENSGALG00000013568	-2.01991	4.0438	10.7219	0.00105873	0.0336467	NR4A3
ENSGALG00000041013	-0.421091	7.68575	10.7187	0.00106058	0.0336467
ENSGALG00000055006	-0.421753	5.07601	10.7207	0.00105943	0.0336467	AHDC1
ENSGALG00000008085	-1.31165	3.90128	10.679	0.00108356	0.0341009	NEFH
ENSGALG00000010243	0.400974	9.35569	10.6847	0.00108023	0.0341009	PRDX1
ENSGALG00000037015	-0.753526	3.62996	10.679	0.00108361	0.0341009	DACH1
ENSGALG00000051401	-0.430193	5.20446	10.6766	0.00108502	0.0341009	RASIP1
ENSGALG00000007093	-0.361388	8.37246	10.6576	0.00109622	0.0343521	CYTH1
ENSGALG00000009346	0.424827	7.10234	10.6416	0.00110575	0.0343521	JPT2
ENSGALG00000011680	-0.657164	3.69801	10.6439	0.00110436	0.0343521	EPHA5
ENSGALG00000033769	-0.861483	2.51584	10.649	0.0011013	0.0343521
ENSGALG00000034328	-0.344752	6.43569	10.6496	0.00110094	0.0343521	MCOLN1
ENSGALG00000008621	-0.401822	7.00432	10.5943	0.00113436	0.0351298	NRP2
ENSGALG00000012721	0.344262	6.09395	10.5917	0.00113599	0.0351298	C2H6orf52
ENSGALG00000011094	-0.612236	5.3595	10.5597	0.00115581	0.0356607	PDE4B
ENSGALG00000039347	-0.405591	5.66909	10.529	0.00117516	0.0361749	UNC93B1
ENSGALG00000001183	-0.370215	6.56474	10.5114	0.0011864	0.0364378	MYH10
ENSGALG00000050125	-0.994407	2.00146	10.5056	0.00119016	0.0364702
ENSGALG00000041845	-0.752958	3.99958	10.4948	0.00119708	0.0365991	ZNF692
ENSGALG00000010133	-0.805039	3.10519	10.4704	0.00121299	0.0370018	PTCH2
ENSGALG00000002725	-0.483994	4.16818	10.4396	0.00123344	0.037456	UAP1
ENSGALG00000006597	-1.47556	0.423978	10.4401	0.00123306	0.037456	DZIP1L
ENSGALG00000040741	-0.388411	6.73478	10.4236	0.00124417	0.0376971	DNM2
ENSGALG00000002515	-0.999823	4.47701	10.3954	0.00126329	0.0381051	OLFM1
ENSGALG00000009360	-0.476465	5.66333	10.3969	0.00126227	0.0381051	CAPN2
ENSGALG00000003373	0.341055	5.93092	10.3708	0.00128022	0.0384702	BRIX1
ENSGALG00000007831	-0.355848	8.34504	10.3696	0.0012811	0.0384702	TLX1
ENSGALG00000014280	0.797476	4.18588	10.3474	0.00129659	0.0387627	AICDA
ENSGALG00000031776	1.50255	1.35931	10.3484	0.00129584	0.0387627	NFASC
ENSGALG00000008365	-0.482453	4.78474	10.3267	0.00131121	0.0390267	CHRM4
ENSGALG00000042275	-0.605165	4.00715	10.3289	0.00130961	0.0390267
ENSGALG00000012421	0.333122	8.1157	10.3108	0.00132255	0.0391911	ARHGAP15
ENSGALG00000045684	-0.427268	7.14098	10.3131	0.00132087	0.0391911
ENSGALG00000032260	-0.550757	5.4545	10.2709	0.00135141	0.0398712	IL10RA
ENSGALG00000040348	-0.341774	6.76416	10.2722	0.00135049	0.0398712	EHBP1
ENSGALG00000033695	-0.88	2.54627	10.2509	0.00136618	0.0402187	CYP26A1
ENSGALG00000008771	0.323591	5.72426	10.2385	0.00137542	0.0403754	SHOC2
ENSGALG00000028347	-0.823707	2.6931	10.2357	0.00137749	0.0403754	SDCBP2
ENSGALG00000005644	-0.424035	7.46787	10.2144	0.00139347	0.0406929
ENSGALG00000006901	-0.500293	5.78935	10.2132	0.00139436	0.0406929	AATK
ENSGALG00000045842	0.487494	4.73531	10.1936	0.00140932	0.0409524
ENSGALG00000052825	-0.474871	4.46577	10.1973	0.00140647	0.0409524	BIN3
ENSGALG00000006775	-0.583597	7.72991	10.1792	0.00142037	0.0410513	TGM2
ENSGALG00000009748	0.371364	6.71136	10.1823	0.00141798	0.0410513	ASNS
ENSGALG00000045776	-0.64676	3.94916	10.1772	0.00142186	0.0410513	CPN2
ENSGALG00000054172	-0.573005	4.41906	10.163	0.00143287	0.0412807
ENSGALG00000027258	0.329787	7.84008	10.1575	0.00143716	0.041316	CDC42SE2
ENSGALG00000011131	0.414943	6.46689	10.1461	0.00144604	0.0414828	TANK
ENSGALG00000011624	-0.977431	1.45343	10.1416	0.00144962	0.0414974	PNLDC1
ENSGALG00000030502	-1.87825	2.66082	10.1276	0.00146068	0.0417253	ADAMTS4
ENSGALG00000003816	-0.675117	3.01073	10.1049	0.00147873	0.0420627	NT5C1A
ENSGALG00000019921	0.419036	4.62883	10.1078	0.00147644	0.0420627	NDUFAF4
ENSGALG00000010083	-0.399363	5.20166	10.0857	0.00149426	0.0423429	ST3GAL3
ENSGALG00000054786	-1.01621	4.41829	10.0849	0.00149486	0.0423429
ENSGALG00000002648	-0.485575	4.70616	10.0718	0.00150556	0.0425566
ENSGALG00000030918	-0.41165	9.9145	10.0622	0.00151346	0.0426013	CIRBP
ENSGALG00000053244	-1.13012	2.07606	10.0632	0.00151256	0.0426013
ENSGALG00000042460	-0.482613	4.41016	10.0553	0.00151908	0.0426703	FPGS
ENSGALG00000009479	0.909655	7.20331	10.0435	0.00152887	0.0427672
ENSGALG00000013640	0.478637	5.0287	10.0455	0.00152724	0.0427672	MBP
ENSGALG00000006410	0.316683	6.6384	10.0222	0.00154663	0.0431744	HTATSF1
ENSGALG00000008319	-0.33109	7.10186	9.99031	0.00157366	0.0434177	PLBD2
ENSGALG00000027242	0.304087	6.21039	9.98605	0.00157731	0.0434177	TTF1
ENSGALG00000029760	-0.418679	5.08754	9.98161	0.00158111	0.0434177	NRBP2
ENSGALG00000033791	-1.1166	1.68244	10.0077	0.00155884	0.0434177	MAP3K12
ENSGALG00000040035	-0.774822	5.34196	9.98166	0.00158107	0.0434177	ADRB2
ENSGALG00000046915	-0.493063	6.12828	9.98219	0.00158062	0.0434177	PPP1R12C
ENSGALG00000047929	-0.368463	6.84147	9.98391	0.00157914	0.0434177	SLC44A2
ENSGALG00000049533	-0.495413	5.33907	9.99711	0.00156786	0.0434177
ENSGALG00000051336	-0.556845	3.86683	9.96659	0.00159407	0.0436845	ANKLE1
ENSGALG00000048814	-0.558268	3.91398	9.96231	0.00159778	0.0436974
ENSGALG00000005802	-0.426865	6.92775	9.95684	0.00160253	0.0437386	FLT4
ENSGALG00000027482	-0.439752	5.09308	9.95132	0.00160734	0.0437815	SNTB2
ENSGALG00000006112	-0.899676	1.70491	9.9472	0.00161094	0.043791	SCN5A
ENSGALG00000008454	0.344437	7.25589	9.93376	0.00162275	0.0440232	NOP58
ENSGALG00000034575	-0.600329	4.54929	9.92327	0.00163202	0.0441857	MRI1
ENSGALG00000023468	-1.05727	2.43017	9.91693	0.00163766	0.0442496	VPS9D1
ENSGALG00000026499	-0.699896	5.38451	9.89042	0.00166141	0.0448017	TNFRSF25
ENSGALG00000011570	-0.329596	7.11265	9.88406	0.00166716	0.044867	ILF2
ENSGALG00000040272	0.380338	4.93886	9.87822	0.00167247	0.0449201	ALG10
ENSGALG00000012857	-0.395929	6.78271	9.86153	0.00168771	0.0452392	DENND2A
ENSGALG00000015306	0.344275	5.97553	9.83312	0.00171397	0.0457613	OSTM1
ENSGALG00000017272	-0.397213	8.87538	9.83441	0.00171277	0.0457613	VWF
ENSGALG00000005095	-0.418676	6.11533	9.82905	0.00171777	0.0457722	SLC25A25
ENSGALG00000028622	-1.07398	2.14046	9.79559	0.00174931	0.0465205
ENSGALG00000050845	-0.521277	3.85719	9.7704	0.00177344	0.0470695
ENSGALG00000003939	-0.374984	8.21824	9.76316	0.00178044	0.0471624	KLF2
ENSGALG00000001621	-0.463676	5.96796	9.7321	0.00181078	0.0476943	cldn5
ENSGALG00000003636	-1.09413	1.2392	9.73174	0.00181113	0.0476943	FBLIM1
ENSGALG00000007862	-1.40376	1.39374	9.73793	0.00180504	0.0476943	CNTN3
ENSGALG00000003149	-0.380546	6.88362	9.72674	0.00181606	0.047731
ENSGALG00000039163	-0.324825	6.61884	9.70433	0.00183834	0.0481288	ARHGEF11
ENSGALG00000045168	0.347388	7.64337	9.7077	0.00183497	0.0481288
ENSGALG00000009100	-0.35759	6.43022	9.70075	0.00184193	0.0481294	FSHR
ENSGALG00000008713	0.567786	5.32418	9.69486	0.00184784	0.0481904	BIRC5
ENSGALG00000013920	0.330428	6.09267	9.66238	0.00188079	0.0488608	SUV39H2
ENSGALG00000031996	-0.998729	2.47268	9.66476	0.00187837	0.0488608
ENSGALG00000008747	-0.359983	7.81057	9.65151	0.00189196	0.04896	ITGA8
ENSGALG00000016687	0.33223	8.24644	9.65023	0.00189328	0.04896	P2RY8
ENSGALG00000027035	0.363184	10.1553	9.64807	0.00189551	0.04896	RPL21
ENSGALG00000013590	0.309984	6.20995	9.6357	0.00190832	0.0491966
ENSGALG00000047377	0.727981	2.65115	9.61684	0.00192802	0.0496096
ENSGALG00000015425	-0.40641	5.33902	9.61321	0.00193183	0.0496129	LPL
ENSGALG00000035352	-0.331944	5.49468	9.59897	0.00194687	0.0499043	ZBTB17

## Sheet: 6dpi DE gene list
Gene.ID	logFC	logCPM	LR	PValue	FDR	Gene.name
ENSGALG00000044354	-2.81073	1.89784	57.1996	3.94e-14	5.31e-10
ENSGALG00000054538	-2.05287	1.45529	42.2261	8.13e-11	5.48e-07
ENSGALG00000036566	-0.674801	5.90575	34.3654	4.57e-09	2.05e-05
ENSGALG00000002632	-0.673027	5.15858	27.0427	1.99e-07	0.000670649	CALCRL
ENSGALG00000027198	-0.51873	7.07451	23.1249	1.52e-06	0.00341071	TMEM47
ENSGALG00000034511	0.697948	4.36616	23.2122	1.45e-06	0.00341071
ENSGALG00000011206	-0.808585	4.43433	22.106	2.58e-06	0.00496832	KITLG
ENSGALG00000046192	0.835829	9.13014	21.7498	3.11e-06	0.00523392	CCL19
ENSGALG00000054409	-1.96726	1.02177	21.2118	4.11e-06	0.00615936
ENSGALG00000049267	1.49093	2.75858	20.9564	4.7e-06	0.0063338
ENSGALG00000012784	0.564592	8.40664	20.4454	6.14e-06	0.00751905	TXNDC5
ENSGALG00000014899	0.474763	5.52613	19.4307	1.04e-05	0.010044	NUS1
ENSGALG00000040465	-0.502705	8.10803	19.623	9.43e-06	0.010044	ZEB2
ENSGALG00000047395	0.860733	7.69633	19.5255	9.93e-06	0.010044
ENSGALG00000049707	-0.866128	3.12055	18.6927	1.54e-05	0.0138008	RF00016
ENSGALG00000009470	0.556073	4.80495	18.0923	2.1e-05	0.0153034	SERPINI1
ENSGALG00000017926	2.10312	4.68328	18.0454	2.16e-05	0.0153034	RF00100
ENSGALG00000028273	-1.96125	1.42615	18.3463	1.84e-05	0.0153034	HBE1
ENSGALG00000047478	1.59431	0.807579	18.225	1.96e-05	0.0153034
ENSGALG00000047960	1.25557	4.08109	17.8038	2.45e-05	0.0165059
ENSGALG00000049100	-0.904008	3.66547	17.1213	3.51e-05	0.0215902
ENSGALG00000050376	0.844913	5.98173	17.1121	3.52e-05	0.0215902
ENSGALG00000004930	-1.25739	2.4321	16.6191	4.57e-05	0.0261076	HRH1
ENSGALG00000042227	0.46105	8.35627	16.5864	4.65e-05	0.0261076	GNLY
ENSGALG00000002138	0.625897	4.59813	16.2263	5.62e-05	0.0280847	HYAL2
ENSGALG00000033375	-1.41886	4.11313	16.1972	5.71e-05	0.0280847
ENSGALG00000047227	1.69508	4.74353	16.1559	5.83e-05	0.0280847
ENSGALG00000052651	1.13386	2.76879	16.3206	5.35e-05	0.0280847
ENSGALG00000019077	-0.432981	5.5898	15.8418	6.89e-05	0.0320094
ENSGALG00000051271	0.635029	4.64864	15.6118	7.78e-05	0.0349434
ENSGALG00000009626	-0.420446	8.84639	15.2764	9.29e-05	0.0391216	THBS1
ENSGALG00000026736	-0.444636	7.59082	15.2839	9.25e-05	0.0391216	OGN
ENSGALG00000054932	1.23452	1.58108	15.115	0.000101158	0.0413216
ENSGALG00000051167	0.662284	6.59203	14.9529	0.00011023	0.0437031
ENSGALG00000008747	-0.407321	7.66818	14.8633	0.000115593	0.044119	ITGA8
ENSGALG00000009100	-0.454864	6.39919	14.8272	0.000117825	0.044119	FSHR
